# Supplementary material for: Safflower Extract Inhibits ADP-Induced Human Platelet Aggregation
Source: Plants (Basel). 2021 Jun 11;10(6):1192. doi: 10.3390/plants10061192 (PMC8230796; doi:10.3390/plants10061192)
Supplement: Supplementary file 1 [file plants-10-01192-s001.zip]

Archive with 1 entries (1 files):
- plants-1237816-supplementary.jpg
